# Supplementary material for: First Report of Bergeyella zoohelcum Associated with Hemorrhagic Pneumonia in Forest Musk Deer (Moschus berezovskii): Evidence from Bacterial Culture, 16S rRNA Sequencing, and Metagenomic Analysis
Source: Microorganisms. 2026 Jun 29;14(7):1418. doi: 10.3390/microorganisms14071418 (PMC13413958; doi:10.3390/microorganisms14071418)
Supplement: Supplementary file 1 [file microorganisms-14-01418-s001.zip › supplementary table.xlsx]

## Sheet: Supple table S1.16sQC
Supplementary table S1：Processing and statistics of 16S full-length sequencing data
Sample ID	Raw CCS	Clean CCS	Effective CCS	AvgLen(bp)	Effective(%)
BY	13487	13487	13453	1451	99.75
lung	14876	14876	14876	1451	100

## Sheet: Supple table S2.DNA Virus data 
Supplementary table S2: Statistics of raw data and host sequence removal for the DNA virome
#Sample	Raw_base(G)	Raw_reads(PE)	Clean_base(G)	Clean_reads(PE)	Percent(%)	Host_reads(PE)	Surplus(PE)	Surplus_Percent(%)
forest.musk.deer	12.2	40583194	8.3	27656817	68.15	13428613	14228204	51.45

## Sheet: Supple tableS3 RNA VIirus data 
Supplementary table S3: Summary of sequencing data quality control and removal of ribosomal and host sequences for the RNA virome.
#Sample	Raw_base(G)	Raw_reads(PE)	Clean_base(G)	Clean_reads(PE)	Percent(%)	rRNA_reads(PE)	Host_reads(PE)	Surplus(PE)	Surplus_Percent(%)
forest.musk.deer	9.8	32717452	6	24119669	73.72	13606816	2056609	8456244	35.06
